# Supplementary material for: Author Correction: TRPC5 channels participate in pressure-sensing in aortic baroreceptors
Source: Nat Commun. 2018 Mar 23;9:16184. doi: 10.1038/ncomms16184 (PMC5869032; doi:10.1038/ncomms16184)
Supplement: Supplementary Data 1 — Three raw data sets of mean arterial blood pressure measurements. The left columns contain the measurements of original 12 pairs with two outliers labelled in red crossed out. The middle columns contain the measurements of original 10 pairs with two outliers removed. The right columns contain the measurement of final 12 pairs with two outliers removed and two new pairs added. WT, wild-type mice; KO, Trpc5−/− mice. [file ncomms16184-s1.xlsx]

## Sheet: Sheet1
	Original data						Original data						Final Data (two outliers removed and two new sets added)
	24 h resting mean arterial pressure in mmHg (n=12)						24 h resting mean arterial pressure in mmHg (n=10)						24 h resting mean arterial pressure in mmHg (n=12)
	Two data outliers are labeled in red						Two data outliers are removed
	WT	KO					WT	KO					WT	KO
1	146.6	277.3											101	143.8
2	118.9	107.5					118.9	107.5					118.9	107.5
3	112.8	90.7					112.8	90.7					112.8	90.7
4	131.2	119.3					131.2	119.3					131.2	119.3
5	80.2	175.4					80.2	175.4					80.2	175.4
6	95.12	122.3					95.12	122.3					95.12	122.3
7	156.1	390.5											105.6	69.64
8	111.3	106.6					111.3	106.6					111.3	106.6
9	112.1	156.8					112.1	156.8					112.1	156.8
10	108.5	121.4					108.5	121.4					108.5	121.4
11	82.01	120.8					82.01	120.8					82.01	120.8
12	106.2	111.4					106.2	111.4					106.2	111.4
